# Supplementary material for: Identification of Close Relatives in the HUGO Pan-Asian SNP Database
Source: PLoS One. 2011 Dec 29;6(12):e29502. doi: 10.1371/journal.pone.0029502 (PMC3248454; doi:10.1371/journal.pone.0029502)
Supplement: Table S1 — Sample information of 71 Asian populations in Pan-Asian SNPs Database, and divided into 11 disjoint subsets when separate analysis needed. (XLS) [file pone.0029502.s017.xls]

## Sheet: Sheet1
Sample Information
Subset	Pop name	Source	Ethnicity	Language	Language family	Sample size
Affymetrix	AX-AM	Affymetrix	Ami	Ami	Austronesian	10
	AX-AT	Affymetrix	Atayal	Atayal	Austronesian	10
	AX-ME	Affymetrix	Melanesians	Naasioi	East Papuan	5
China	CN-CC	China	Zhuang	Zhuang, Northern	Tai-Kedai	26
	CN-GA	China	Han	Cantonese	Sino-Tibetan	30
	CN-HM	China	Hmong	Hmong	Miao-Yao	26
	CN-JI	China	Jiamao	Jiamao	Tai-Kedai	31
	CN-JN	China	Jinuo	Jinuo	Sino-Tibetan	29
	CN-SH	China	Han	Mandarin	Sino-Tibetan	21
	CN-UG	China	Uyghur	Uyghur	Altaic	26
	CN-WA	China	Wa	Wa	Austro-Asiatic	56
Indonesia	ID-AL	Indonesia	Alorese	Alorese	Austronesian	19
	ID-DY	Indonesia	Dayak	Dayak	Austronesian	12
	ID-JA	Indonesia	Javanese	Javanese	Austronesian	34
	ID-JV	Indonesia	Javanese	Javanese	Austronesian	19
	ID-KR	Indonesia	Batak Karo	Batak Karo	Austronesian	17
	ID-LA	Indonesia	Lamaholot	Lamaholot	Austronesian	20
	ID-LE	Indonesia	Lembata	Lembata	Austronesian	19
	ID-ML	Indonesia	Malay	Malay	Austronesian	12
	ID-MT	Indonesia	Mentawai	Mentawai	Austronesian	15
	ID-RA	Indonesia	Manggarai	Manggarai	Austronesian	17
	ID-SB	Indonesia	Kambera	Kambera	Austronesian	20
	ID-SO	Indonesia	Manggarai	Manggarai	Austronesian	19
	ID-SU	Indonesia	Sunda	Sunda	Austronesian	25
	ID-TB	Indonesia	Batak Toba	Batak Toba	Austronesian	20
	ID-TR	Indonesia	Toraja	Toraja	Austronesian	20
India	IN-DR	India	Proto-Austroloids	Telugu, Kannada	Dravidian	24
	IN-EL	India	Caucasoids	Bengali	Indo-European	16
	IN-IL	India	Caucasoids	Hindi	Indo-European	15
	IN-NI	India	Mongoloid features	Pahari	Indo-European	20
	IN-NL	India	Caucasoids	Hindi	Indo-European	15
	IN-SP	India	Caucasoids	Hindi	Indo-European	23
	IN-TB	India	Mongoloid features	Spiti	Sino-Tibetan	23
	IN-WI	India	Caucasoids	Bhili	Indo-European	25
	IN-WL	India	Caucasoids	Marathi	Indo-European	14
Japan	JP-ML	Japan	Japanese	Japanese	Altaic	71
	JP-RK	Japan	Ryukyuan	Okinawan	Altaic	49
Korea	KR-KR	Korea	Koreans	Korean	Altaic	90
Malaysia	MY-BD	Malaysia	Bidayuh	Jagoi	Austronesian	50
	MY-JH	Malaysia	Negrito	Jehai	Austro-Asiatic	50
	MY-KN	Malaysia	Malay	Malay	Austronesian	18
	MY-KS	Malaysia	Negrito	Kensiu	Austro-Asiatic	30
	MY-MN	Malaysia	Malay	Malay	Austronesian	20
	MY-TM	Malaysia	Proto-Malay	Temuan	Austronesian	49
Philippines	PI-AE	Philippines	Ayta	Ayta	Austronesian	8
	PI-AG	Philippines	Agta	Agta	Austronesian	8
	PI-AT	Philippines	Ati	Ati	Austronesian	23
	PI-IR	Philippines	Iraya	Iraya	Austronesian	9
	PI-MA	Philippines	Minanubu	Manobo	Austronesian	18
	PI-MW	Philippines	Mamanwa	Mamanwa	Austronesian	19
	PI-UB	Philippines	Filipino	Ilocano	Austronesian	20
	PI-UI	Philippines	Filipino	Visaya, Chabakano	Austronesian	20
	PI-UN	Philippines	Filipino	Tagalog	Austronesian	19
Singapore	SG-CH	Singapore	Chinese	Mandarin	Sino-Tibetan	30
	SG-ID	Singapore	Indian	Tamil	Dravidian	30
	SG-ML	Singapore	Malay	Malay	Austronesian	30
Thailand	TH-HM	Thailand	Hmong (Miao)	Hmong	Hmong-Mien	20
	TH-KA	Thailand	Karen	Karen	Sino-Tibetan	20
	TH-LW	Thailand	Lawa	Lawa	Austro-Asiatic	19
	TH-MA	Thailand	Mlabri	Mlabri	Austro-Asiatic	18
	TH-MO	Thailand	Mon	Mon	Austro-Asiatic	19
	TH-PL	Thailand	Paluang	Paluang	Austro-Asiatic	18
	TH-PP	Thailand	Plang	Blang	Austro-Asiatic	18
	TH-TK	Thailand	Tai Khuen	Tai Khuen	Tai-Kadai	18
	TH-TL	Thailand	Tai Lue	Lue	Tai-Kadai	20
	TH-TN	Thailand	H'tin	Mal	Austro-Asiatic	18
	TH-TU	Thailand	Tai Yuan	Tai Yuan	Tai-Kadai	20
	TH-TY	Thailand	Tai Yong	Tai Yong	Tai-Kadai	18
	TH-YA	Thailand	Yao	Iu Mien	Hmong-Mien	19
Taiwan	TW-HA	Taiwan	Chinese	Hakka	Sino-Tibetan	48
	TW-HB	Taiwan	Chinese	Minnan	Sino-Tibetan	32
Sample information of 71 Asian populations in Pan-Asian SNPs Databases, and divided into 11 disjoint subsets when separate analysis needed.
