# Supplementary material for: Identification of Close Relatives in the HUGO Pan-Asian SNP Database
Source: PLoS One. 2011 Dec 29;6(12):e29502. doi: 10.1371/journal.pone.0029502 (PMC3248454; doi:10.1371/journal.pone.0029502)
Supplement: Table S2 — Three pairs of monozygotic twins or duplicate samples inferred. a, the proportion of two individuals shared alleles identity-by-decent (IBD) calculated by PLINK; b, the proportion of two individuals shared alleles IBD calculated by KING. (XLS) [file pone.0029502.s018.xls]

## Sheet: Sheet1
Three pairs of monozygotic twins or duplicate samples inferred
POP1	IID1	GENDER	POP2	IID2	GENDER	KINSHIP	IBDa	IBDb
CN-HM	CN-HM-000055-1-01	M	CN-HM	CN-HM-000068-1-01	M	0.497	0.9943	0.9945
IN-DR	IN-DR-000244-1-01	F	IN-DR	IN-DR-000260-1-01	F	0.4924	0.9842	0.984
IN-WL	IN-WL-000611-1-01	M	IN-WL	IN-WL-000728-1-01	M	0.4928	0.9844	0.986
IBD=P(IBD=2)+0.5*P(IBD=1)
a, the proportion of two individuals shared alleles identity-by-decent (IBD) calculated by PLINK.
b, the proportion of two individuals shared alleles IBD calculated by KING.
