# Supplementary material for: Identification of Close Relatives in the HUGO Pan-Asian SNP Database
Source: PLoS One. 2011 Dec 29;6(12):e29502. doi: 10.1371/journal.pone.0029502 (PMC3248454; doi:10.1371/journal.pone.0029502)
Supplement: Table S3 — Fifty-five pairs of parent/offspring pair inferred. a, the proportion of two individuals shared alleles identity-by-decent (IBD) calculated by PLINK; b, the proportion of two individuals shared alleles IBD calculated by KING. (XLS) [file pone.0029502.s019.xls]

## Sheet: Sheet1
Fifty-five pairs of parent/offspring pair inferred
POP1	IID1	GENDER	POP2	IID2	GENDER	KINSHIP	IBDa	IBDb
CN-HM	CN-HM-000017-1-01	F	CN-HM	CN-HM-000019-1-01	M	0.2491	0.5326	0.533
CN-HM	CN-HM-000027-1-01	M	CN-HM	CN-HM-000028-1-01	F	0.246	0.5172	0.5195
CN-HM	CN-HM-000040-1-01	M	CN-HM	CN-HM-000041-1-01	F	0.2514	0.533	0.5335
CN-HM	CN-HM-000042-1-01	M	CN-HM	CN-HM-000044-1-01	M	0.2525	0.5242	0.527
CN-WA	CN-WA-000001-1-01	F	CN-WA	CN-WA-000002-1-01	M	0.2496	0.5246	0.525
CN-WA	CN-WA-000002-1-01	M	CN-WA	CN-WA-000003-1-01	M	0.2494	0.525	0.5265
CN-WA	CN-WA-000033-1-01	M	CN-WA	CN-WA-000042-1-01	F	0.2461	0.5287	0.531
CN-WA	CN-WA-000036-1-01	F	CN-WA	CN-WA-000042-1-01	F	0.2499	0.519	0.522
ID-RA	ID-RA-000007-1-01	M	ID-RA	ID-RA-000038-1-01	M	0.251	0.5118	0.513
IN-EL	IN-EL-006632-1-01	F	IN-EL	IN-EL-006649-1-01	M	0.2571	0.5	0.4915
IN-EL	IN-EL-006643-1-01	F	IN-EL	IN-EL-006644-1-01	M	0.2472	0.5	0.4745
IN-EL	IN-EL-006649-1-01	M	IN-SP	IN-SP-000549-1-01	F	0.2482	0.5	0.482
IN-IL	IN-IL-002623-1-01	M	IN-IL	IN-IL-002633-1-01	M	0.2476	0.5	0.4515
IN-SP	IN-SP-000304-1-01	F	IN-SP	IN-SP-000551-1-01	M	0.2451	0.5	0.474
IN-WI	IN-WI-002820-1-01	M	IN-WI	IN-WI-002821-1-01	M	0.2479	0.5	0.4775
JP-RK	JP-RK-000022-1-01	M	JP-RK	JP-RK-000047-1-01	F	0.2448	0.498	0.503
JP-RK	JP-RK-000025-1-01	M	JP-RK	JP-RK-000026-1-01	M	0.2482	0.5226	0.522
JP-RK	JP-RK-000025-1-01	M	JP-RK	JP-RK-000027-1-01	F	0.2393	0.5319	0.5315
JP-RK	JP-RK-000036-1-01	F	JP-RK	JP-RK-000037-1-01	M	0.2454	0.5286	0.528
JP-RK	JP-RK-000036-1-01	F	JP-RK	JP-RK-000038-1-01	F	0.2505	0.5341	0.534
JP-RK	JP-RK-000040-1-01	F	JP-RK	JP-RK-000041-1-01	F	0.2411	0.5204	0.5205
JP-RK	JP-RK-000043-1-01	M	JP-RK	JP-RK-000044-1-01	M	0.2484	0.513	0.514
JP-RK	JP-RK-000043-1-01	M	JP-RK	JP-RK-000045-1-01	F	0.2469	0.5209	0.522
MY-BD	MY-BD-000014-1-01	F	MY-BD	MY-BD-000033-1-01	F	0.2545	0.5378	0.5395
MY-BD	MY-BD-000047-1-01	M	MY-BD	MY-BD-000048-1-01	F	0.2499	0.5213	0.523
MY-JH	MY-JH-000014-1-01	F	MY-JH	MY-JH-000015-1-01	M	0.2418	0.5235	0.5235
MY-JH	MY-JH-000014-1-01	F	MY-JH	MY-JH-000016-1-01	F	0.2455	0.5282	0.528
MY-JH	MY-JH-000034-1-01	M	MY-JH	MY-JH-000041-1-01	F	0.2342	0.5385	0.5385
MY-JH	MY-JH-000042-1-01	M	MY-JH	MY-JH-000049-1-01	F	0.254	0.5494	0.5495
MY-JH	MY-JH-000045-1-01	M	MY-JH	MY-JH-000049-1-01	F	0.2422	0.5256	0.5255
MY-JH	MY-JH-000045-1-01	M	MY-JH	MY-JH-000050-1-01	M	0.2455	0.5242	0.5245
MY-JH	MY-JH-000046-1-01	F	MY-JH	MY-JH-000047-1-01	F	0.2462	0.5211	0.5215
MY-JH	MY-JH-000048-1-01	F	MY-JH	MY-JH-000049-1-01	F	0.2431	0.5272	0.527
MY-JH	MY-JH-000048-1-01	F	MY-JH	MY-JH-000050-1-01	M	0.2491	0.5308	0.5305
MY-KS	MY-KS-000001-1-01	M	MY-KS	MY-KS-000010-1-01	F	0.2475	0.532	0.532
MY-MN	MY-MN-000029-1-01	M	MY-MN	MY-MN-000038-1-01	M	0.2548	0.4992	0.5035
MY-TM	MY-TM-000003-1-01	F	MY-TM	MY-TM-000013-1-01	F	0.259	0.537	0.5375
MY-TM	MY-TM-000003-1-01	F	MY-TM	MY-TM-000017-1-01	M	0.251	0.5224	0.522
MY-TM	MY-TM-000005-1-01	F	MY-TM	MY-TM-000010-1-01	M	0.246	0.506	0.507
MY-TM	MY-TM-000005-1-01	F	MY-TM	MY-TM-000015-1-01	M	0.2434	0.5075	0.5075
MY-TM	MY-TM-000006-1-01	M	MY-TM	MY-TM-000010-1-01	M	0.2423	0.5062	0.5075
MY-TM	MY-TM-000006-1-01	M	MY-TM	MY-TM-000015-1-01	M	0.24	0.5092	0.5095
MY-TM	MY-TM-000007-1-01	M	MY-TM	MY-TM-000016-1-01	F	0.2529	0.5238	0.524
MY-TM	MY-TM-000007-1-01	M	MY-TM	MY-TM-000018-1-01	F	0.2468	0.5	0.478
MY-TM	MY-TM-000009-1-01	M	MY-TM	MY-TM-000013-1-01	F	0.2553	0.5044	0.509
MY-TM	MY-TM-000009-1-01	M	MY-TM	MY-TM-000017-1-01	M	0.2643	0.5238	0.527
MY-TM	MY-TM-000011-1-01	F	MY-TM	MY-TM-000012-1-01	F	0.2459	0.5081	0.5075
MY-TM	MY-TM-000046-1-01	M	MY-TM	MY-TM-000049-1-01	F	0.2461	0.5061	0.507
TH-MA	TH-MA-000101-1-01	M	TH-MA	TH-MA-000112-1-01	UN	0.2577	0.6559	0.656
TH-MA	TH-MA-000105-1-01	M	TH-MA	TH-MA-000113-1-01	M	0.2314	0.6237	0.6245
TH-MA	TH-MA-000113-1-01	M	TH-MA	TH-MA-000130-1-01	UN	0.2682	0.6571	0.657
TH-MO	TH-MO-000116-1-01	F	TH-MO	TH-MO-000138-1-01	F	0.2472	0.5048	0.505
TH-TN	TH-TN-000101-1-01	M	TH-TN	TH-TN-000146-1-01	F	0.2549	0.5245	0.531
TH-TN	TH-TN-000122-1-01	F	TH-TN	TH-TN-000130-1-01	F	0.2458	0.5402	0.54
TH-YA	TH-YA-000151-1-01	M	TH-YA	TH-YA-000171-1-01	M	0.2473	0.5275	0.527
IBD=P(IBD=2)+0.5*P(IBD=1)
a, the proportion of two individuals shared alleles identity-by-decent (IBD) calculated by PLINK.
b, the proportion of two individuals shared alleles IBD calculated by KING.
