# Supplementary material for: Identification of Close Relatives in the HUGO Pan-Asian SNP Database
Source: PLoS One. 2011 Dec 29;6(12):e29502. doi: 10.1371/journal.pone.0029502 (PMC3248454; doi:10.1371/journal.pone.0029502)
Supplement: Table S4 — Forty-five pairs of full sibling pair inferred. a, the proportion of two individuals shared alleles identity-by-decent (IBD) calculated by PLINK; b, the proportion of two individuals shared alleles IBD calculated by KING. (XLS) [file pone.0029502.s020.xls]

## Sheet: Sheet1
Forty-five pairs of full sibling pair inferred
POP1	IID1	GENDER	POP2	IID2	GENDER	KINSHIP	IBDa	IBDb
CN-CC	CN-CC-000001-1-01	M	CN-CC	CN-CC-000011-1-01	F	0.1973	0.4408	0.4405
CN-CC	CN-CC-100002-1-01	M	CN-CC	CN-CC-100004-1-01	M	0.2552	0.5336	0.5335
CN-HM	CN-HM-000049-1-01	M	CN-HM	CN-HM-000055-1-01	M	0.2928	0.6104	0.612
CN-HM	CN-HM-000049-1-01	M	CN-HM	CN-HM-000068-1-01	M	0.2924	0.6107	0.6125
CN-WA	CN-WA-000023-1-01	F	CN-WA	CN-WA-000027-1-01	M	0.2963	0.6065	0.6085
CN-WA	CN-WA-000037-1-01	F	CN-WA	CN-WA-000047-1-01	M	0.2329	0.4774	0.4805
CN-WA	CN-WA-000037-1-01	F	CN-WA	CN-WA-000048-1-01	M	0.2829	0.5747	0.577
CN-WA	CN-WA-000038-1-01	M	CN-WA	CN-WA-000049-1-01	M	0.2678	0.5608	0.563
CN-WA	CN-WA-000047-1-01	M	CN-WA	CN-WA-000048-1-01	M	0.2441	0.504	0.504
IN-EL	IN-EL-000553-1-01	M	IN-EL	IN-EL-006649-1-01	M	0.2895	0.5655	0.5685
IN-EL	IN-EL-006632-1-01	F	IN-SP	IN-SP-000549-1-01	F	0.2282	0.4425	0.4425
IN-EL	IN-EL-006653-1-01	M	IN-EL	IN-EL-006662-1-01	M	0.2115	0.4412	0.4417
IN-IL	IN-IL-002623-1-01	M	IN-IL	IN-IL-002655-1-01	M	0.246	0.4506	0.444
IN-NL	IN-NL-006228-1-01	M	IN-NL	IN-NL-006231-1-01	F	0.2438	0.4471	0.452
IN-SP	IN-SP-000284-1-01	F	IN-SP	IN-SP-000523-1-01	F	0.2652	0.5168	0.5205
IN-WL	IN-WL-000615-1-01	M	IN-WL	IN-WL-000620-1-01	F	0.2452	0.4675	0.4715
JP-RK	JP-RK-000028-1-01	F	JP-RK	JP-RK-000029-1-01	F	0.255	0.545	0.545
MY-BD	MY-BD-000004-1-01	F	MY-BD	MY-BD-000028-1-01	UN	0.245	0.5201	0.52
MY-BD	MY-BD-000033-1-01	F	MY-BD	MY-BD-000044-1-01	F	0.2794	0.6011	0.6005
MY-JH	MY-JH-000015-1-01	M	MY-JH	MY-JH-000016-1-01	F	0.2604	0.5448	0.5445
MY-JH	MY-JH-000045-1-01	M	MY-JH	MY-JH-000048-1-01	F	0.2577	0.5473	0.5475
MY-KS	MY-KS-000005-1-01	F	MY-KS	MY-KS-000022-1-01	F	0.2653	0.5777	0.5775
MY-KS	MY-KS-000006-1-01	F	MY-KS	MY-KS-000025-1-01	F	0.2681	0.5682	0.568
MY-KS	MY-KS-000012-1-01	F	MY-KS	MY-KS-000020-1-01	M	0.2133	0.4935	0.494
MY-KS	MY-KS-000013-1-01	M	MY-KS	MY-KS-000029-1-01	M	0.2342	0.5125	0.513
MY-TM	MY-TM-000003-1-01	F	MY-TM	MY-TM-000009-1-01	M	0.2481	0.4981	0.5015
MY-TM	MY-TM-000010-1-01	M	MY-TM	MY-TM-000015-1-01	M	0.2345	0.4761	0.4775
MY-TM	MY-TM-000016-1-01	F	MY-TM	MY-TM-000018-1-01	F	0.2634	0.5016	0.511
MY-TM	MY-TM-000021-1-01	F	MY-TM	MY-TM-000027-1-01	F	0.2067	0.4426	0.4429
MY-TM	MY-TM-000028-1-01	F	MY-TM	MY-TM-000035-1-01	M	0.2638	0.5423	0.542
MY-TM	MY-TM-000030-1-01	F	MY-TM	MY-TM-000033-1-01	M	0.2152	0.4752	0.475
MY-TM	MY-TM-000038-1-01	M	MY-TM	MY-TM-000048-1-01	M	0.2093	0.4473	0.448
PI-MW	PI-MW-000013-1-01	UN	PI-MW	PI-MW-000016-1-01	UN	0.1318	0.551	0.55
PI-MW	PI-MW-000022-1-01	M	PI-MW	PI-MW-000029-1-01	M	0.1377	0.4957	0.4915
TH-LW	TH-LW-000111-1-01	M	TH-LW	TH-LW-000112-1-01	F	0.2527	0.5345	0.5345
TH-LW	TH-LW-000119-1-01	M	TH-LW	TH-LW-000136-1-01	F	0.2664	0.5496	0.5505
TH-MA	TH-MA-000103-1-01	M	TH-MA	TH-MA-000115-1-01	M	0.245	0.6327	0.633
TH-MA	TH-MA-000107-1-01	M	TH-MA	TH-MA-000109-2-01	M	0.2179	0.6048	0.6045
TH-MA	TH-MA-000107-1-01	M	TH-MA	TH-MA-000128-1-01	UN	0.2567	0.6504	0.6505
TH-MA	TH-MA-000109-2-01	M	TH-MA	TH-MA-000128-1-01	UN	0.2537	0.6525	0.653
TH-MA	TH-MA-000117-1-01	M	TH-MA	TH-MA-000120-1-01	F	0.2534	0.6217	0.6235
TH-TL	TH-TL-000427-1-01	M	TH-TL	TH-TL-000432-1-01	F	0.2246	0.4927	0.493
TH-TL	TH-TL-000436-1-01	F	TH-TL	TH-TL-000442-1-01	F	0.1927	0.4409	0.4325
TH-TN	TH-TN-000121-1-01	M	TH-TN	TH-TN-000124-1-01	UN	0.2349	0.53	0.53
TH-YA	TH-YA-000167-1-01	M	TH-YA	TH-YA-000173-1-01	M	0.2436	0.5255	0.5295
IBD=P(IBD=2)+0.5*P(IBD=1)
a, the proportion of two individuals shared alleles identity-by-decent (IBD) calculated by PLINK.
b, the proportion of two individuals shared alleles IBD calculated by KING.
