# Supplementary material for: Identification of Close Relatives in the HUGO Pan-Asian SNP Database
Source: PLoS One. 2011 Dec 29;6(12):e29502. doi: 10.1371/journal.pone.0029502 (PMC3248454; doi:10.1371/journal.pone.0029502)
Supplement: Table S5 — One hundred and sixty-one pairs of second-degree relationships inferred. a, the proportion of two individuals shared alleles identity-by-decent (IBD) calculated by PLINK; b, the proportion of two individuals shared alleles IBD calculated by KING. (XLS) [file pone.0029502.s021.xls]

## Sheet: Sheet1
One hundred and sixty-one pairs of second-degree relationships inferred
POP1	IID1	GENDER	POP2	IID2	GENDER	KINSHIP	IBDa	IBDb
AX-ME	AX-ME-010539-1-01	F	AX-ME	AX-ME-010540-1-01	M	0.1263	0.3791	0.38
CN-HM	CN-HM-000096-1-01	F	CN-HM	CN-HM-000126-1-01	M	0.1249	0.3045	0.307
CN-JN	CN-JN-000034-1-01	F	CN-JN	CN-JN-000691-1-01	F	0.1305	0.3323	0.332
CN-JN	CN-JN-000116-1-01	UN	CN-JN	CN-JN-000706-1-01	F	0.1262	0.3162	0.3155
CN-JN	CN-JN-000635-2-01	M	CN-JN	CN-JN-000648-2-01	M	0.1369	0.3091	0.311
CN-WA	CN-WA-000020-1-01	M	CN-WA	CN-WA-000029-1-01	M	0.123	0.2789	0.2805
CN-WA	CN-WA-100052-1-01	F	CN-WA	CN-WA-100147-1-01	M	0.0901	0.2379	0.2385
ID-RA	ID-RA-000004-1-01	M	ID-RA	ID-RA-000039-1-01	F	0.1192	0.2627	0.2645
ID-SO	ID-SO-000014-1-01	M	ID-SO	ID-SO-000022-1-01	F	0.1188	0.27	0.27
IN-EL	IN-EL-000553-1-01	M	IN-EL	IN-EL-006632-1-01	F	0.156	0.3197	0.2815
IN-EL	IN-EL-000553-1-01	M	IN-SP	IN-SP-000549-1-01	F	0.1449	0.2965	0.2735
IN-EL	IN-EL-006633-1-01	F	IN-EL	IN-EL-006648-1-01	M	0.1232	0.2351	0.221
IN-EL	IN-EL-006653-1-01	M	IN-EL	IN-EL-006656-1-01	M	0.1262	0.2543	0.2265
IN-EL	IN-EL-006656-1-01	M	IN-EL	IN-EL-006662-1-01	M	0.1081	0.2232	0.178
IN-IL	IN-IL-002633-1-01	M	IN-IL	IN-IL-002655-1-01	M	0.1367	0.2634	0.245
IN-IL	IN-IL-002638-1-01	M	IN-IL	IN-IL-002644-1-01	M	0.1375	0.2827	0.239
IN-NL	IN-NL-006219-1-01	M	IN-NL	IN-NL-006224-1-01	M	0.1412	0.2832	0.23
IN-WI	IN-WI-002823-1-01	M	IN-WI	IN-WI-002827-1-01	M	0.1181	0.2331	0.2105
MY-BD	MY-BD-000004-1-01	F	MY-BD	MY-BD-000035-1-01	F	0.1385	0.3254	0.3255
MY-BD	MY-BD-000006-1-01	F	MY-BD	MY-BD-000020-1-01	M	0.1182	0.2754	0.279
MY-BD	MY-BD-000010-1-01	F	MY-BD	MY-BD-000012-1-01	M	0.1349	0.336	0.337
MY-BD	MY-BD-000010-1-01	F	MY-BD	MY-BD-000033-1-01	F	0.1473	0.3548	0.355
MY-BD	MY-BD-000010-1-01	F	MY-BD	MY-BD-000039-1-01	F	0.1124	0.2964	0.297
MY-BD	MY-BD-000010-1-01	F	MY-BD	MY-BD-000044-1-01	F	0.1294	0.3333	0.3335
MY-BD	MY-BD-000010-1-01	F	MY-BD	MY-BD-000050-1-01	M	0.1369	0.3537	0.3535
MY-BD	MY-BD-000011-1-01	F	MY-BD	MY-BD-000034-1-01	F	0.1595	0.3538	0.356
MY-BD	MY-BD-000011-1-01	F	MY-BD	MY-BD-000043-1-01	M	0.1417	0.3106	0.313
MY-BD	MY-BD-000014-1-01	F	MY-BD	MY-BD-000044-1-01	F	0.1352	0.3243	0.3265
MY-BD	MY-BD-000025-1-01	F	MY-BD	MY-BD-000042-1-01	F	0.1134	0.2935	0.293
MY-BD	MY-BD-000028-1-01	UN	MY-BD	MY-BD-000035-1-01	F	0.1246	0.3007	0.301
MY-BD	MY-BD-000049-1-01	M	MY-KN	MY-KN-000008-1-01	F	0.1019	0.2637	0.1435
MY-JH	MY-JH-000001-1-01	M	MY-JH	MY-JH-000005-1-01	F	0.1183	0.3186	0.3185
MY-JH	MY-JH-000010-1-01	M	MY-JH	MY-JH-000043-1-01	M	0.1287	0.3562	0.3565
MY-JH	MY-JH-000010-1-01	M	MY-JH	MY-JH-000049-1-01	F	0.1367	0.3454	0.346
MY-JH	MY-JH-000013-1-01	M	MY-JH	MY-JH-000042-1-01	M	0.0905	0.2526	0.252
MY-JH	MY-JH-000013-1-01	M	MY-JH	MY-JH-000049-1-01	F	0.1147	0.3044	0.305
MY-JH	MY-JH-000018-1-01	M	MY-JH	MY-JH-000025-1-01	UN	0.1372	0.3227	0.3225
MY-JH	MY-JH-000018-1-01	M	MY-JH	MY-JH-000044-1-01	F	0.1318	0.3125	0.3125
MY-JH	MY-JH-000019-1-01	M	MY-JH	MY-JH-000020-1-01	UN	0.0898	0.2581	0.2585
MY-JH	MY-JH-000019-1-01	M	MY-JH	MY-JH-000025-1-01	UN	0.1045	0.274	0.2745
MY-JH	MY-JH-000019-1-01	M	MY-JH	MY-JH-000030-1-01	M	0.0895	0.2429	0.2435
MY-JH	MY-JH-000019-1-01	M	MY-JH	MY-JH-000031-1-01	M	0.1379	0.352	0.352
MY-JH	MY-JH-000020-1-01	UN	MY-JH	MY-JH-000031-1-01	M	0.105	0.312	0.312
MY-JH	MY-JH-000023-1-01	M	MY-JH	MY-JH-000027-1-01	F	0.1166	0.306	0.3055
MY-JH	MY-JH-000024-1-01	M	MY-JH	MY-JH-000031-1-01	M	0.1032	0.2848	0.285
MY-JH	MY-JH-000033-1-01	M	MY-JH	MY-JH-000037-1-01	M	0.0916	0.2406	0.2405
MY-JH	MY-JH-000034-1-01	M	MY-JH	MY-JH-000037-1-01	M	0.1185	0.3094	0.31
MY-JH	MY-JH-000042-1-01	M	MY-JH	MY-JH-000045-1-01	M	0.1447	0.3391	0.339
MY-JH	MY-JH-000042-1-01	M	MY-JH	MY-JH-000048-1-01	F	0.1395	0.3292	0.329
MY-JH	MY-JH-000043-1-01	M	MY-JH	MY-JH-000045-1-01	M	0.1229	0.3319	0.332
MY-JH	MY-JH-000043-1-01	M	MY-JH	MY-JH-000048-1-01	F	0.0947	0.282	0.282
MY-JH	MY-JH-000043-1-01	M	MY-JH	MY-JH-000049-1-01	F	0.1574	0.4029	0.404
MY-JH	MY-JH-000045-1-01	M	MY-JH	MY-JH-000046-1-01	F	0.1473	0.3367	0.337
MY-JH	MY-JH-000046-1-01	F	MY-JH	MY-JH-000048-1-01	F	0.1232	0.2916	0.2915
MY-JH	MY-JH-000046-1-01	F	MY-JH	MY-JH-000049-1-01	F	0.1333	0.3212	0.322
MY-JH	MY-JH-000046-1-01	F	MY-JH	MY-JH-000050-1-01	M	0.1098	0.2661	0.2655
MY-KN	MY-KN-000005-1-01	F	MY-KN	MY-KN-000008-1-01	F	0.1309	0.2633	0.185
MY-KN	MY-KN-000005-1-01	F	MY-KN	MY-KN-000019-1-01	F	0.1001	0.2228	0.151
MY-KN	MY-KN-000005-1-01	F	MY-KN	MY-KN-000022-1-01	F	0.1059	0.223	0.1445
MY-KN	MY-KN-000007-1-01	M	MY-KN	MY-KN-000008-1-01	F	0.1439	0.3055	0.224
MY-KN	MY-KN-000007-1-01	M	MY-KN	MY-KN-000019-1-01	F	0.1049	0.2732	0.173
MY-KN	MY-KN-000007-1-01	M	MY-KN	MY-KN-000022-1-01	F	0.1244	0.2882	0.1945
MY-KN	MY-KN-000008-1-01	F	MY-KN	MY-KN-000009-1-01	M	0.1173	0.2407	0.138
MY-KN	MY-KN-000008-1-01	F	MY-KN	MY-KN-000010-1-01	M	0.1322	0.29	0.178
MY-KN	MY-KN-000008-1-01	F	MY-KN	MY-KN-000011-1-01	F	0.1421	0.3082	0.213
MY-KN	MY-KN-000008-1-01	F	MY-KN	MY-KN-000012-1-01	F	0.1283	0.2958	0.2015
MY-KN	MY-KN-000008-1-01	F	MY-KN	MY-KN-000013-1-01	F	0.1224	0.2537	0.165
MY-KN	MY-KN-000008-1-01	F	MY-KN	MY-KN-000014-1-01	F	0.112	0.242	0.15
MY-KN	MY-KN-000008-1-01	F	MY-KN	MY-KN-000015-1-01	M	0.1391	0.2961	0.2075
MY-KN	MY-KN-000008-1-01	F	MY-KN	MY-KN-000016-1-01	M	0.1085	0.2254	0.129
MY-KN	MY-KN-000008-1-01	F	MY-KN	MY-KN-000018-1-01	M	0.1166	0.2415	0.1465
MY-KN	MY-KN-000008-1-01	F	MY-KN	MY-KN-000019-1-01	F	0.1934	0.4036	0.303
MY-KN	MY-KN-000008-1-01	F	MY-KN	MY-KN-000020-1-01	F	0.1163	0.264	0.1585
MY-KN	MY-KN-000008-1-01	F	MY-KN	MY-KN-000021-1-01	M	0.1121	0.2408	0.154
MY-KN	MY-KN-000008-1-01	F	MY-KN	MY-KN-000022-1-01	F	0.2023	0.4034	0.3075
MY-KN	MY-KN-000008-1-01	F	MY-KN	MY-KN-000024-1-01	F	0.1072	0.2567	0.161
MY-KN	MY-KN-000008-1-01	F	MY-KN	MY-KN-000025-1-01	M	0.1067	0.2345	0.162
MY-KN	MY-KN-000008-1-01	F	MY-KS	MY-KS-000002-1-01	M	0.0902	0.2437	0.142
MY-KN	MY-KN-000008-1-01	F	MY-MN	MY-MN-000029-1-01	M	0.0923	0.2549	0.1615
MY-KN	MY-KN-000008-1-01	F	MY-MN	MY-MN-000053-1-01	F	0.0887	0.2344	0.141
MY-KN	MY-KN-000008-1-01	F	MY-TM	MY-TM-000009-1-01	M	0.0911	0.2545	0.156
MY-KN	MY-KN-000008-1-01	F	MY-TM	MY-TM-000018-1-01	F	0.1082	0.2682	0.1325
MY-KN	MY-KN-000008-1-01	F	MY-TM	MY-TM-000022-1-01	F	0.1416	0.3139	0.225
MY-KN	MY-KN-000008-1-01	F	MY-TM	MY-TM-000025-1-01	F	0.0994	0.2891	0.1805
MY-KN	MY-KN-000009-1-01	M	MY-KN	MY-KN-000022-1-01	F	0.0991	0.2077	0.113
MY-KN	MY-KN-000010-1-01	M	MY-KN	MY-KN-000019-1-01	F	0.1041	0.2428	0.1485
MY-KN	MY-KN-000010-1-01	M	MY-KN	MY-KN-000022-1-01	F	0.1189	0.2529	0.161
MY-KN	MY-KN-000011-1-01	F	MY-KN	MY-KN-000019-1-01	F	0.1065	0.2565	0.168
MY-KN	MY-KN-000011-1-01	F	MY-KN	MY-KN-000022-1-01	F	0.1172	0.2529	0.172
MY-KN	MY-KN-000012-1-01	F	MY-KN	MY-KN-000019-1-01	F	0.0901	0.2301	0.156
MY-KN	MY-KN-000012-1-01	F	MY-KN	MY-KN-000022-1-01	F	0.0944	0.209	0.145
MY-KN	MY-KN-000013-1-01	F	MY-KN	MY-KN-000022-1-01	F	0.0992	0.2185	0.1315
MY-KN	MY-KN-000014-1-01	F	MY-KN	MY-KN-000022-1-01	F	0.091	0.2003	0.1215
MY-KN	MY-KN-000015-1-01	M	MY-KN	MY-KN-000019-1-01	F	0.1073	0.2424	0.17
MY-KN	MY-KN-000015-1-01	M	MY-KN	MY-KN-000022-1-01	F	0.1195	0.2609	0.177
MY-KN	MY-KN-000016-1-01	M	MY-KN	MY-KN-000022-1-01	F	0.096	0.2086	0.1185
MY-KN	MY-KN-000018-1-01	M	MY-KN	MY-KN-000022-1-01	F	0.0973	0.2124	0.1205
MY-KN	MY-KN-000019-1-01	F	MY-KN	MY-KN-000022-1-01	F	0.1805	0.3717	0.286
MY-KN	MY-KN-000019-1-01	F	MY-TM	MY-TM-000022-1-01	F	0.1142	0.2406	0.164
MY-KN	MY-KN-000021-1-01	M	MY-KN	MY-KN-000022-1-01	F	0.1015	0.2237	0.1445
MY-KN	MY-KN-000022-1-01	F	MY-KN	MY-KN-000024-1-01	F	0.0987	0.2167	0.156
MY-KN	MY-KN-000022-1-01	F	MY-TM	MY-TM-000018-1-01	F	0.0975	0.2347	0.1095
MY-KN	MY-KN-000022-1-01	F	MY-TM	MY-TM-000022-1-01	F	0.1232	0.2786	0.1845
MY-KS	MY-KS-000001-1-01	M	MY-KS	MY-KS-000019-1-01	F	0.1421	0.3374	0.337
MY-KS	MY-KS-000004-1-01	UN	MY-KS	MY-KS-000012-1-01	F	0.1126	0.314	0.314
MY-KS	MY-KS-000004-1-01	UN	MY-KS	MY-KS-000020-1-01	M	0.1232	0.3337	0.334
MY-KS	MY-KS-000011-1-01	M	MY-KS	MY-KS-000012-1-01	F	0.1242	0.3034	0.3035
MY-KS	MY-KS-000011-1-01	M	MY-KS	MY-KS-000020-1-01	M	0.1144	0.2856	0.2855
MY-KS	MY-KS-000011-1-01	M	MY-KS	MY-KS-000021-1-01	F	0.1421	0.3216	0.3215
MY-KS	MY-KS-000012-1-01	F	MY-KS	MY-KS-000021-1-01	F	0.1177	0.3075	0.308
MY-KS	MY-KS-000012-1-01	F	MY-KS	MY-KS-000027-1-01	F	0.1156	0.3213	0.3215
MY-KS	MY-KS-000018-1-01	UN	MY-KS	MY-KS-000019-1-01	F	0.0954	0.259	0.259
MY-KS	MY-KS-000020-1-01	M	MY-KS	MY-KS-000021-1-01	F	0.1089	0.2924	0.2925
MY-KS	MY-KS-000020-1-01	M	MY-KS	MY-KS-000027-1-01	F	0.1041	0.3017	0.302
MY-MN	MY-MN-000043-1-01	M	MY-MN	MY-MN-000044-1-01	M	0.1335	0.2812	0.283
MY-MN	MY-MN-000045-1-01	F	MY-MN	MY-MN-000048-1-01	M	0.1503	0.3113	0.312
MY-MN	MY-MN-000048-1-01	M	MY-MN	MY-MN-000051-1-01	M	0.1253	0.2407	0.2475
MY-MN	MY-MN-000048-1-01	M	MY-MN	MY-MN-000054-1-01	F	0.1298	0.2625	0.264
MY-MN	MY-MN-000057-1-01	M	MY-MN	MY-MN-000059-1-01	F	0.104	0.2329	0.2365
MY-TM	MY-TM-000004-1-01	F	MY-TM	MY-TM-000006-1-01	M	0.1244	0.3073	0.308
MY-TM	MY-TM-000004-1-01	F	MY-TM	MY-TM-000022-1-01	F	0.1024	0.2152	0.205
MY-TM	MY-TM-000006-1-01	M	MY-TM	MY-TM-000016-1-01	F	0.1418	0.3266	0.3275
MY-TM	MY-TM-000006-1-01	M	MY-TM	MY-TM-000018-1-01	F	0.1466	0.2928	0.287
MY-TM	MY-TM-000006-1-01	M	MY-TM	MY-TM-000019-1-01	F	0.1337	0.2983	0.302
MY-TM	MY-TM-000009-1-01	M	MY-TM	MY-TM-000022-1-01	F	0.0975	0.1688	0.1505
MY-TM	MY-TM-000010-1-01	M	MY-TM	MY-TM-000018-1-01	F	0.0996	0.1622	0.1685
MY-TM	MY-TM-000010-1-01	M	MY-TM	MY-TM-000019-1-01	F	0.0941	0.1938	0.1985
MY-TM	MY-TM-000013-1-01	F	MY-TM	MY-TM-000022-1-01	F	0.0979	0.1855	0.1745
MY-TM	MY-TM-000014-1-01	F	MY-TM	MY-TM-000028-1-01	F	0.1372	0.2856	0.287
MY-TM	MY-TM-000014-1-01	F	MY-TM	MY-TM-000035-1-01	M	0.1247	0.2602	0.2615
MY-TM	MY-TM-000015-1-01	M	MY-TM	MY-TM-000018-1-01	F	0.0931	0.1897	0.158
MY-TM	MY-TM-000018-1-01	F	MY-TM	MY-TM-000019-1-01	F	0.1011	0.1633	0.177
MY-TM	MY-TM-000018-1-01	F	MY-TM	MY-TM-000022-1-01	F	0.0947	0.177	0.1205
MY-TM	MY-TM-000021-1-01	F	MY-TM	MY-TM-000022-1-01	F	0.0932	0.1941	0.1725
MY-TM	MY-TM-000022-1-01	F	MY-TM	MY-TM-000023-1-01	F	0.1155	0.2449	0.234
MY-TM	MY-TM-000022-1-01	F	MY-TM	MY-TM-000025-1-01	F	0.177	0.3428	0.326
MY-TM	MY-TM-000022-1-01	F	MY-TM	MY-TM-000027-1-01	F	0.0929	0.1749	0.1575
MY-TM	MY-TM-000031-1-01	F	MY-TM	MY-TM-000032-1-01	M	0.1439	0.3532	0.353
MY-TM	MY-TM-000038-1-01	M	MY-TM	MY-TM-000043-1-01	M	0.0951	0.2167	0.217
MY-TM	MY-TM-000038-1-01	M	MY-TM	MY-TM-000046-1-01	M	0.1254	0.2803	0.281
MY-TM	MY-TM-000042-1-01	F	MY-TM	MY-TM-000043-1-01	M	0.1286	0.2463	0.253
MY-TM	MY-TM-000043-1-01	M	MY-TM	MY-TM-000046-1-01	M	0.1281	0.2732	0.2735
MY-TM	MY-TM-000043-1-01	M	MY-TM	MY-TM-000048-1-01	M	0.0989	0.2241	0.2245
MY-TM	MY-TM-000046-1-01	M	MY-TM	MY-TM-000048-1-01	M	0.1006	0.2329	0.2335
PI-MA	PI-MA-000064-1-01	M	PI-MA	PI-MA-000077-1-01	M	0.1016	0.2715	0.2685
TH-HM	TH-HM-000202-1-01	F	TH-HM	TH-HM-000230-1-01	F	0.1233	0.3276	0.3275
TH-LW	TH-LW-000115-2-01	M	TH-LW	TH-LW-000140-1-01	F	0.1208	0.2764	0.2765
TH-LW	TH-LW-000135-1-01	M	TH-LW	TH-LW-000140-1-01	F	0.1511	0.34	0.34
TH-MA	TH-MA-000103-1-01	M	TH-MA	TH-MA-000122-2-01	F	0.0881	0.4309	0.431
TH-MA	TH-MA-000105-1-01	M	TH-MA	TH-MA-000130-1-01	UN	0.113	0.4294	0.4305
TH-MA	TH-MA-000108-1-01	UN	TH-MA	TH-MA-000126-1-01	UN	0.0989	0.4086	0.4095
TH-MA	TH-MA-000119-1-01	M	TH-MA	TH-MA-000126-1-01	UN	0.093	0.3843	0.385
TH-MA	TH-MA-000124-1-01	UN	TH-MA	TH-MA-000128-1-01	UN	0.0884	0.4059	0.4075
TH-MA	TH-MA-000126-1-01	UN	TH-MA	TH-MA-000130-1-01	UN	0.094	0.3689	0.369
TH-PL	TH-PL-000202-1-01	F	TH-PL	TH-PL-000220-1-01	F	0.0992	0.2175	0.223
TH-PL	TH-PL-000215-1-01	M	TH-PL	TH-PL-000220-1-01	F	0.0892	0.1667	0.1755
TH-PP	TH-PP-000136-1-01	F	TH-PP	TH-PP-000148-1-01	UN	0.1334	0.3198	0.3195
TH-TK	TH-TK-000203-1-01	M	TH-TK	TH-TK-000214-1-01	F	0.1013	0.2354	0.237
TH-TN	TH-TN-000103-1-01	M	TH-TN	TH-TN-000146-1-01	F	0.1204	0.3167	0.3175
TH-TN	TH-TN-000110-1-01	F	TH-TN	TH-TN-000130-1-01	F	0.138	0.3291	0.33
TH-TN	TH-TN-000201-1-01	M	TH-TN	TH-TN-000213-1-01	M	0.1212	0.2714	0.2815
IBD=P(IBD=2)+0.5*P(IBD=1)
a, the proportion of two individuals shared alleles identity-by-decent (IBD) calculated by PLINK.
b, the proportion of two individuals shared alleles IBD calculated by KING.
