# Supplementary material for: Identification of Close Relatives in the HUGO Pan-Asian SNP Database
Source: PLoS One. 2011 Dec 29;6(12):e29502. doi: 10.1371/journal.pone.0029502 (PMC3248454; doi:10.1371/journal.pone.0029502)
Supplement: Table S6 — Three individuals excluded from whole samples to construct standardized subset PASNP1716. (XLS) [file pone.0029502.s022.xls]

## Sheet: Sheet1
Three individuals excluded from whole samples to construct standardized subset PASNP1716
POP	IID	GENDER
CN-HM	CN-HM-000055-1-01	M
IN-DR	IN-DR-000244-1-01	F
IN-WL	IN-WL-000728-1-01	M
