# Supplementary material for: Identification of Close Relatives in the HUGO Pan-Asian SNP Database
Source: PLoS One. 2011 Dec 29;6(12):e29502. doi: 10.1371/journal.pone.0029502 (PMC3248454; doi:10.1371/journal.pone.0029502)
Supplement: Table S7 — Seventy-six individuals excluded from PASNP1716 to construct standardized subset PASNP1640. (XLS) [file pone.0029502.s023.xls]

## Sheet: Sheet1
Seventy-six individuals excluded from PASNP1716 to construct standardized subset PASNP1640.
POP	IID	GENDER
CN-CC	CN-CC-000001-1-01	M
CN-CC	CN-CC-100004-1-01	M
CN-HM	CN-HM-000019-1-01	M
CN-HM	CN-HM-000027-1-01	M
CN-HM	CN-HM-000040-1-01	M
CN-HM	CN-HM-000044-1-01	M
CN-HM	CN-HM-000049-1-01	M
CN-WA	CN-WA-000002-1-01	M
CN-WA	CN-WA-000027-1-01	M
CN-WA	CN-WA-000037-1-01	F
CN-WA	CN-WA-000038-1-01	M
CN-WA	CN-WA-000042-1-01	F
CN-WA	CN-WA-000047-1-01	M
ID-RA	ID-RA-000007-1-01	M
IN-EL	IN-EL-006632-1-01	F
IN-EL	IN-EL-006643-1-01	F
IN-EL	IN-EL-006649-1-01	M
IN-EL	IN-EL-006662-1-01	M
IN-IL	IN-IL-002623-1-01	M
IN-NL	IN-NL-006228-1-01	M
IN-SP	IN-SP-000284-1-01	F
IN-SP	IN-SP-000304-1-01	F
IN-WI	IN-WI-002820-1-01	M
IN-WL	IN-WL-000615-1-01	M
JP-RK	JP-RK-000025-1-01	M
JP-RK	JP-RK-000028-1-01	F
JP-RK	JP-RK-000036-1-01	F
JP-RK	JP-RK-000040-1-01	F
JP-RK	JP-RK-000043-1-01	M
JP-RK	JP-RK-000047-1-01	F
MY-BD	MY-BD-000028-1-01	UN
MY-BD	MY-BD-000033-1-01	F
MY-BD	MY-BD-000048-1-01	F
MY-JH	MY-JH-000014-1-01	F
MY-JH	MY-JH-000016-1-01	F
MY-JH	MY-JH-000034-1-01	M
MY-JH	MY-JH-000045-1-01	M
MY-JH	MY-JH-000047-1-01	F
MY-JH	MY-JH-000048-1-01	F
MY-JH	MY-JH-000049-1-01	F
MY-KS	MY-KS-000001-1-01	M
MY-KS	MY-KS-000020-1-01	M
MY-KS	MY-KS-000022-1-01	F
MY-KS	MY-KS-000025-1-01	F
MY-KS	MY-KS-000029-1-01	M
MY-MN	MY-MN-000029-1-01	M
MY-TM	MY-TM-000003-1-01	F
MY-TM	MY-TM-000007-1-01	M
MY-TM	MY-TM-000009-1-01	M
MY-TM	MY-TM-000010-1-01	M
MY-TM	MY-TM-000011-1-01	F
MY-TM	MY-TM-000015-1-01	M
MY-TM	MY-TM-000016-1-01	F
MY-TM	MY-TM-000027-1-01	F
MY-TM	MY-TM-000028-1-01	F
MY-TM	MY-TM-000033-1-01	M
MY-TM	MY-TM-000048-1-01	M
MY-TM	MY-TM-000049-1-01	F
PI-MW	PI-MW-000016-1-01	UN
PI-MW	PI-MW-000022-1-01	M
TH-LW	TH-LW-000111-1-01	M
TH-LW	TH-LW-000119-1-01	M
TH-MA	TH-MA-000103-1-01	M
TH-MA	TH-MA-000107-1-01	M
TH-MA	TH-MA-000112-1-01	UN
TH-MA	TH-MA-000113-1-01	M
TH-MA	TH-MA-000117-1-01	M
TH-MA	TH-MA-000128-1-01	UN
TH-MO	TH-MO-000138-1-01	F
TH-TL	TH-TL-000432-1-01	F
TH-TL	TH-TL-000442-1-01	F
TH-TN	TH-TN-000101-1-01	M
TH-TN	TH-TN-000124-1-01	UN
TH-TN	TH-TN-000130-1-01	F
TH-YA	TH-YA-000167-1-01	M
TH-YA	TH-YA-000171-1-01	M
