# Supplementary material for: Identification of Close Relatives in the HUGO Pan-Asian SNP Database
Source: PLoS One. 2011 Dec 29;6(12):e29502. doi: 10.1371/journal.pone.0029502 (PMC3248454; doi:10.1371/journal.pone.0029502)
Supplement: Table S8 — Fifty-seven individuals excluded from PASNP1640 to construct standardized subset PASNP1583. (XLS) [file pone.0029502.s024.xls]

## Sheet: Sheet1
Fifty-seven individuals excluded from PASNP1640 to construct standardized subset PASNP1583.
POP	IID	GENDER
AX-ME	AX-ME-010540-1-01	M
CN-HM	CN-HM-000096-1-01	F
CN-JN	CN-JN-000648-2-01	M
CN-JN	CN-JN-000691-1-01	F
CN-JN	CN-JN-000706-1-01	F
CN-WA	CN-WA-000020-1-01	M
CN-WA	CN-WA-100052-1-01	F
ID-RA	ID-RA-000039-1-01	F
ID-SO	ID-SO-000022-1-01	F
IN-EL	IN-EL-006633-1-01	F
IN-EL	IN-EL-006656-1-01	M
IN-IL	IN-IL-002644-1-01	M
IN-IL	IN-IL-002655-1-01	M
IN-NL	IN-NL-006224-1-01	M
IN-SP	IN-SP-000549-1-01	F
IN-WI	IN-WI-002827-1-01	M
MY-BD	MY-BD-000004-1-01	F
MY-BD	MY-BD-000010-1-01	F
MY-BD	MY-BD-000011-1-01	F
MY-BD	MY-BD-000014-1-01	F
MY-BD	MY-BD-000020-1-01	M
MY-BD	MY-BD-000025-1-01	F
MY-JH	MY-JH-000001-1-01	M
MY-JH	MY-JH-000010-1-01	M
MY-JH	MY-JH-000013-1-01	M
MY-JH	MY-JH-000018-1-01	M
MY-JH	MY-JH-000019-1-01	M
MY-JH	MY-JH-000023-1-01	M
MY-JH	MY-JH-000031-1-01	M
MY-JH	MY-JH-000037-1-01	M
MY-JH	MY-JH-000050-1-01	M
MY-KN	MY-KN-000008-1-01	F
MY-KN	MY-KN-000019-1-01	F
MY-KN	MY-KN-000022-1-01	F
MY-KS	MY-KS-000012-1-01	F
MY-KS	MY-KS-000018-1-01	UN
MY-KS	MY-KS-000021-1-01	F
MY-MN	MY-MN-000043-1-01	M
MY-MN	MY-MN-000048-1-01	M
MY-MN	MY-MN-000059-1-01	F
MY-TM	MY-TM-000006-1-01	M
MY-TM	MY-TM-000014-1-01	F
MY-TM	MY-TM-000018-1-01	F
MY-TM	MY-TM-000022-1-01	F
MY-TM	MY-TM-000031-1-01	F
MY-TM	MY-TM-000043-1-01	M
MY-TM	MY-TM-000046-1-01	M
PI-MA	PI-MA-000077-1-01	M
TH-HM	TH-HM-000230-1-01	F
TH-LW	TH-LW-000140-1-01	F
TH-MA	TH-MA-000105-1-01	M
TH-MA	TH-MA-000126-1-01	UN
TH-PL	TH-PL-000220-1-01	F
TH-PP	TH-PP-000148-1-01	UN
TH-TK	TH-TK-000203-1-01	M
TH-TN	TH-TN-000103-1-01	M
TH-TN	TH-TN-000201-1-01	M
